# Supplementary material for: Metabolic Plasticity in Ovarian Cancer Stem Cells
Source: Cancers (Basel). 2020 May 17;12(5):1267. doi: 10.3390/cancers12051267 (PMC7281273; doi:10.3390/cancers12051267)
Supplement: Supplementary file 1 [file cancers-12-01267-s001.zip]

Archive with 1 entries (1 files):
- cancers-795049-supplementary.pptx
